# Supplementary material for: Anthonoic Acids A–C, Sulfated and N-(2-Hydroxyethyl)-Substituted Lipidic Amino Acids from the Marine Sponge Antho ridgwayi with In Vitro Cytoprotective Activities
Source: Molecules. 2025 Dec 22;31(1):36. doi: 10.3390/molecules31010036 (PMC12787137; doi:10.3390/molecules31010036)
Supplement: Supplementary file 1 [file molecules-31-00036-s001.zip]

Archive with 1 entries (1 files):
- molecules-4051723-supplementary.pdf
